# Supplementary material for: Full-Cut Manufacture of Skin-Interfaced Microfluidic Patch with Copper Electrode for In Situ Admittance Sensing of Sweat Rate
Source: Biosensors (Basel). 2022 Dec 31;13(1):67. doi: 10.3390/bios13010067 (PMC9855928; doi:10.3390/bios13010067)
Supplement: Supplementary file 1 [file biosensors-13-00067-s001.zip]

Archive with 1 entries (1 files):
- biosensors-2102912-supplementary.pdf
